# Supplementary material for: Breeding Potential of Introgression Lines Developed from Interspecific Crossing between Upland Cotton (Gossypium hirsutum) and Gossypium barbadense: Heterosis, Combining Ability and Genetic Effects
Source: PLoS One. 2016 Jan 5;11(1):e0143646. doi: 10.1371/journal.pone.0143646 (PMC4701505; doi:10.1371/journal.pone.0143646)
Supplement: S1 Table — (XLSX) [file pone.0143646.s001.xlsx]

## Sheet: Sheet1
Table S1. Specific combining ability (SCA) for yield, yield component traits, and fiber and seed quality traits in reciprocal crosses of eight Upland cotton lines based on a full diallel of 56 F1, F2 and F3 hybrids (Gossypium hirsutum).
Generation	F1	F1	F1	F1	F1	F1	F1		F2	F2	F2	F2	F2	F2	F2	F2		F3	F3	F3	F3	F3	F3	F3	F3	F3	F3	F3
Hybrid	SCY	LY	LP	BW	FL	FS	MIC		Hybrid	SCY	LY	LP	BW	FL	FS	MIC		Hybrid	SCY	LY	LP	BW	FL	FS	MIC	Gossypol	Oil content	Protein
S12	11.59	6.22	0.86	0.18	-0.12	-0.11	0.002		S12	15.06	7.01	0.98	0.17	-0.39	-1.13*	0.08		S12	157	0.9	0.73*	0.19	0.06	0.13	-0.02	-0.03*	-0.93**	0.98**
S13	-1.54	-0.68	0.061	-0.15	0.36	0.12	0.001		S13	-1.48	-0.37	0.11	-0.19	-0.05	-0.03	0.11		S13	-17.15*	-8.15*	-0.47	-0.15	0.32	0.31	0.02	-0.01	0.54*	-0.32
S14	-24.28	-9.93	-0.6	-0.005	0.31	0.19	-0.03		S14	13.85	5.67	0.06	-0.04	-0.06	-0.25	0.1		S14	0.97	2.35	0.52	0.03	0.1	-0.07	-0.20**	-0.02	-0.001	0.21
S15	8.87	1.069	-0.92	0.19	0.2	0.022	0.005		S15	0.34	-0.71	-0.69	-0.07	0.65	0.97*	-0.21		S15	28.01*	15.01**	1.03*	0.007	0.007	-0.5	-0.00281	-0.03	-0.87*	0.71*
S16	21.63	7.76	-0.11	0.08	-0.47	-0.44	0.16		S16	-13.56	-4.99	0.19	0.08	-0.6	-0.7	0.16		S16	18.54*	8.76*	0.1	0.21	-0.01	-0.66*	0.11*	-0.02	-0.51*	0.32
S17	14.52	6.98	0.8	-0.05	-0.57*	-0.6	0.09		S17	-11.02	-4.79	0.07	0.135	0.2	0.45	0.03		S17	3.15	-1.89	-0.61	0.03	0.07	0.39	0.030729	0.03*	0.89*	-0.65
S18	9.34	3.38	0.11	0.21	0.79*	-0.11	0.001		S18	2.78	1.56	0.4	-0.2	0.5	0.03	-0.05		S18	-8.76	-6.12	-0.78	0.15	0.32	0.50*	0.01	0.03*	-0.70*	-0.53*
S23	20.35	7.27	-0.24	0.2	0.05	0.37	-0.02		S23	10.93	5.01	0.38	0.03	0.45	0.49	0.1		S23	-4.82	-2.38	-0.02	0.36*	0.14	0.03	-0.02063	0.02	1.31**	-1.02**
S24	18.36	6.55	-0.24	-0.09	0.44	-0.04	0.1		S24	4.23	1.09	-0.46	0.004	-0.242	0.27	-0.07		S24	3.18	-1.45	-0.70*	0.03	0.15	0.42	-0.02083	0.04*	0.51*	-0.51*
S25	-22.31	-8.26	0.18	-0.05	-0.009	0.03	-0.11		S25	-4.08	-2.01	-0.28	-0.004	0.21	-0.15	0.009		S25	4.71	0	-0.37	0.15	0.15	-0.17	0.11*	-0.001	0.25	-0.28
S26	3.102	1.95	0.46	-0.06	-0.04	-0.25	-0.09		S26	-6.54	-2.61	-0.12	-0.07	0.2	0.79*	-0.05		S26	-14.68	-7.47	-0.38	-0.17	0.17	0.34	-0.08771	0.02	0.84*	-0.76*
S27	2.18	1.49	0.35	0.03	0.31	0.3	0.1		S27	-18.91	-7.55	0.21	-0.009	-0.2	-0.36	0.07		S27	17.75*	8.92*	0.53	-0.08	-0.1	-0.61*	0.000938	-0.03*	-1.13**	0.91**
S28	-6.24	-3.67	-0.27	0.09	-0.26	-0.1	-0.06		S28	11.13	4.67	0.21	0.01	0.004	0.58	-0.18		S28	8.87	7.14	0.79	-0.07	-0.05	0.02	0.07	-0.03*	-0.81*	0.76*
S34	5.44	1.33	-0.39	0.04	-0.18	-0.35	0.02		S34	-5.11	-2.33	-0.28	-0.02	-0.17	-0.55	-0.05		S34	5.23	1.68	-0.07	0.13	0.14	0.16	-0.09438	0.011	0.71*	-0.75*
S35	9.16	2.79	-0.33	0.42	0.24	0.27	-0.07		S35	-14.52	-5.19	0.31	0.07	-0.42	-0.4	-0.06		S35	13.12	4.82	-0.18	0.30*	-0.05	-0.09	-0.11*	0.02	0.66*	-0.72*
S36	9.07	2.71	-0.54	0.13	0.60*	0.4	-0.05		S36	7.561	3.39	0.39	-0.21	0.13	0.21	-0.03		S36	2.45	-1.61	-0.63	0.01	-0.001	0.41	-0.08875	0.04*	1.24**	-1.11**
S37	-3.33	1.06	1.108	-0.03	-0.27	0.06	0.02		S37	-9.56	-4.59	-0.11	-0.1	-0.27	-0.09	-0.05		S37	8.51	6.01	0.77*	-0.02	0.3	-0.1	0.13*	-0.02	-1.26**	1.07**
S38	23.56	12.1	0.89	-0.15	-0.12	-0.57	0.11		S38	-17.33	-13.44	0.02	-0.09	-0.002	0.5	-0.01		S38	12.6	10.20*	1.18*	-0.22	-0.004	-0.42	0.09	-0.02	-1.53**	1.33**
S45	-3.58	-3.47	-0.77	-0.001	-0.04	0.32	-0.05		S45	14.77	4.49	-0.93	0.163	-0.32	0.27	-0.004		S45	-10.37	-4.73	-0.06	-0.25	0.03	0.07	0.09	0.02	0.31	-0.29
S46	-4.84	-1.44	0.3	-0.15	-0.03	1.03	-0.07		S46	1.84	1.22	0.57	0.09	0.41	0.181	0.02		S46	5.366	3.06	0.2	0.04	-0.21	-0.05	0.075	0.002	-0.331	0.21
S47	11.86	5.64	0.46	0.04	0.47	-0.25	0.085		S47	5.64	2.98	0.74	0.06	0.65	0.63	-0.07		S47	19.65*	9.27*	0.31	0.16	0.16	-0.05	0.004	-0.01	-0.78*	0.79*
S48	30.7	12.45	0.14	0.07	-0.01	-0.04	0.01		S48	-2.1	0.35	1	-0.001	0.28	0.29	0.07		S48	8.76	3.54	-0.26	-0.004	0.01	0.01	0.02	-0.02	0.84*	-0.64
S56	-13.67	-8.75	-1.76	0.13	-0.15	-0.008	0.14		S56	20.04*	7.31	-0.08	-0.09	-0.19	-0.6	0.15		S56	-26.26*	-11.20*	-0.24	-0.2	-0.26	-0.2	-0.05	0.02	1.19**	-1.12**
S57	43.15	16.85	1.06	0.33	0.11	-0.42	-0.008		S57	8.73	7.246	2.56**	-0.15	0.25	0.35	0.04		S57	16.24	8.99*	0.62	0.07	0.3	-0.01	-0.007	-0.01	-1.21**	0.98**
S58	21.56	10.68	0.87	-0.08	0.21	0.73	-0.07		S58	-8.76	-2.48	0.68	0.08	-0.07	-0.25	0.09		S58	30.54*	13.70*	0.46	0.14	0.02	0.5	-0.03	-0.02	-0.88*	0.77*
S67	9.6	4.75	0.38	0.08	0.3	0.06	0.09		S67	26.04*	10.98*	0.184	0.08	-0.26	-0.53	-0.02		S67	9.57	5.44	0.11	0.09	0.13	-0.06	-0.06	-0.02	-0.82*	0.81*
S68	15.08	7.9	0.86	0.22	0.14	-0.67	0.07		S68	0.35	-0.07	0.09	-0.13	-0.35	-0.2	-0.1		S68	10.12	5.38	0.51	0.004	0.25	0.05	0.02	-0.02	-0.75*	0.68*
S78	-29.87	-15.95*	-1.87	0.01	0.41	0.97	-0.16		S78	15.05	5.67	-1.34*	0.15	-0.25	-0.64	0.012		S78	-25.67*	-12.90*	-0.90*	0.04	0.08	0.09	-0.04	0.05**	2.32**	-1.87**
R12	-24.61	-10.89	3.02	0.27	-0.48	-0.27	0.1		R12	-8.99	-2.32	0.89	0.13	0.01	0.525	0.13		R12	-3.66	-2.21	-0.39	0.54*	-0.70*	0.09	0.16*	0.004	-0.07	0.25
R13	19.2	8.9	1.75	0.29	-0.23	-0.12	-0.17		R13	5.91	3.76	1.52*	0.04	-0.42	0.55	-0.12		R13	-25.46*	-12.86*	-0.65	-0.36	0.13	-0.92*	0.21*	0.01	1.33**	-0.897*
R14	-0.96	-1.91	4.81	-0.15	-0.32	-0.47	0.03		R14	-27.73*	-12.26*	-1.31	-0.21	0.4	1.17*	-0.16		R14	-13.8	-6.01	-0.11	0.12	0.11	0.291	-0.16*	0.03*	0.83*	-1.11**
R15	-7.09	-3.22	0.45	0.03	0.57	0.42	-0.03		R15	-18.47	-7.15	-0.32	0.07	-0.59	-0.5	-0.1		R15	-1.83	-0.36	0.05	0.03	0.25	0.15	0.005	0.02	0.84*	-0.62*
R16	-14.85	-6.22	0.44	0.04	-0.81*	-0.15	0.11		R16	-34.73*	-14.04*	-0.59	-0.26*	-0.89	0.21	0.12		R16	12.89	5.29	-0.22	0.15	-0.03	0.2	0.09	0.001	-0.62*	0.39
R17	5.12	2.88	0.51	0.07	0.09	0.27	0.11		R17	-5.33	-2.46	-0.13	-0.09	-0.15	0.07	-0.15		R17	9.49	5.97	0.25	-0.25	-0.22	-0.125	0.08	-0.01	-0.13	0.427
R18	14.94	4.3	1.75	0.01	0.43	-0.02	0.02		R18	-17.24	-6.99	0.33	-0.15	-0.39	-0.17	0.09		R18	0.41	-0.15	-0.4	-0.13	-0.12	0.13	0.095	0.01	0.02	0.14
R23	20.17	8.18	0.17	0.19	0.11	0.2	-0.02		R23	-13.6	-6.34	-0.81	0.04	-0.5	-0.07	-0.02		R23	13.24	4.17	0.11	0.05	-0.09	0.22	0.04	-0.01	-0.13	0.42
R24	26.06	10.47	0.11	-0.02	-0.04	-0.5	-0.12		R24	-8.33	-4.57	-1.14	-0.18	0.04	0.55	-0.02		R24	-14.55*	-9.015*	-0.79*	-0.13	0.17	0.12	0.03	0.03*	0.61*	-0.63
R25	10.85	3.81	0.25	0.18	-0.05	-0.2	0.05		R25	-3.43	-2.69	-1.07	0.06	0.32	-0.12	0.04		R25	-4.56	-2.03	-0.32	0.34*	-0.03	0.16	-0.05	-0.009	0.34	-0.31
R26	-3.46	1.56	10.2	-0.19	-0.15	-0.2	0.03		R26	-30.76	-12.69*	-0.74	0.02	-0.04	-0.62	-0.06		R26	-6.01	-2.84	-0.02	0.25	-0.21	-0.26	0.005	-0.002	-0.24	0.19
R27	14.34	6.32	0.16	0.025	0.36	0.3	0.07		R27	7.65	3.93	0.51	0.19	-0.16	0.2	0.03		R27	8.37	3.48	0.07	-0.05	-0.45*	-0.3	0.012	0.02	-0.16	-0.12
R28	-7.61	-3.09	0.001	-0.14	-0.14	0.05	0.17		R28	-13.41	-5.6	-0.09	-0.11	-0.52	-0.27	-0.01		R28	4.64	-1.37	-0.53	-0.14	-0.09	0.13	-0.01	0.02	0.45	-0.63*
R34	-2.32	-1.22	0.2	-0.01	-0.72*	-0.87	0.07		R34	-2.21	-1.09	-0.16	-0.25*	-0.34	-0.25	0.05		R34	-22.85	-9.28*	0.02	-0.09	-0.15	-0.1	-0.02	0.01	0.95*	-0.72*
R35	-16.71	-5.11	1.69	-0.08	-0.62*	-1.17	0.08		R35	-4.05	-1.3	0.41	-0.04	-0.39	-0.4	0.05		R35	0.88	-1.17	-0.33	0.13	0.06	-0.24	-0.005	0.001	-0.06	-0.04
R36	-18.72	-8.78	1.65	0.03	0.33	-0.65	0.11		R36	-18.78	-7.83	-0.18	-0.1	-0.245	-0.8*	0.02		R36	9.02	1.84	-0.73*	0.15	0.22	0.21	-0.09	0.004	0.77*	-0.4
R37	-47.47	-20.22*	0.26	0.002	-0.4	-0.7	0.045		R37	-2.59	-0.37	0.6	-0.13	-0.147	-0.05	0.03		R37	6.79	4.56	0.19	0.16	-0.02	0.15	0.02	0.02	-0.02	-0.06
R38	-0.93	0.99	1.5	-0.13	0.70*	0.52	-0.17		R38	5.92	4.31	1.21	-0.19	-0.395	-0.47	0.04		R38	-10.28	-2.94	0.25	0.036	-0.44*	-0.16	0.06	0.01	0.22	-0.192
R45	-2.05	0.61	2.1	-0.24	0.21	0.25	-0.02		R45	7.93	3.04	0.07	-0.1	0.33	0.32	-0.15		R45	8.98	4.42	-0.01	0.05	-0.06	-0.11	0.03	0.002	0.21	-0.126
R46	-9.32	-3.09	0.34	-0.16	-0.64*	0.35	-0.08		R46	-10.42	-4.92	-0.68	-0.02	0.12	-0.1	-0.2		R46	4.4	-0.21	-0.68	-0.16	0.05	0.1	0.01	0.02	0.70*	-0.73*
R47	5.36	1.51	0.3	0.28	0.76*	0.7	0.06		R47	6.75	2.96	0.1	-0.02	0.36	0.27	-0.07		R47	21.07*	8.57	0.001	-0.05	-0.05	-0.05	0.001	0.02	-0.03	0.06
R48	-13.73	-6.44	0.3	0.09	-0.03	0.07	-0.14		R48	3.325	0.97	-0.23	-0.09	0.105	0.35	-0.05		R48	-9.7	-6.27	-0.70*	-0.23	0.2	-0.24	0.03	0.01	0.091	-0.17
R56	-16.47	-5.35	0.43	0.09	-0.09	-0.67	-0.1		R56	0.96	0.89	0.36	-0.09	-0.38	-0.32	-0.1		R56	2.53	1.54	0.11	-0.26	0.49*	0.6	-0.09	-0.004	-0.208	0.01
R57	15.83	3.56	5.4	0.12	0.54	1.1	-0.18		R57	-11.67	-7.4	-1.57*	0.13	-0.17	0.45	0.08		R57	14.98	7.93	0.27	-0.02	0.09	0.62*	0.02	0.013	-0.15	-0.02
R58	-2.56	-1.81	0.35	0.007	0.06	0.15	-0.11		R58	-8.19	-1.655	0.94	-0.04	0.4	-0.02	-0.02		R58	17.98	10.01*	0.37	-0.14	-0.08	-0.05	-0.04	0.015	-0.38	0.13
R67	8.09	1.31	3.62	-0.13	0.03	-0.02	0.01		R67	-3.48	-1.45	-0.04	0.02	0.08	-0.67	0.02		R67	-13.51	-5.24	-0.21	-0.1	0.25	-0.22	0.01	0.005	0.3	-0.24
R68	-12.56	-5	0.03	-0.02	-0.2	-0.5	0.08		R68	9.82	4.89	0.55	0.21	0.34	-0.1	0.06		R68	0.43	2.63	0.51	-0.26	-0.03	0.01	0.03	-0.01	-0.66*	0.36
R78	1.56	2.67	3.16	-0.22	-0.1	-0.52	-0.04		R78	11.27	4.21	-0.24	-0.03	0.22	0.02	-0.09		R78	-9.53	-6.78	-0.5	-0.06	-0.04	0.25	-0.1	0.002	-0.05	-0.15
